# Supplementary material for: NOTCH4ΔL12_16 sensitizes lung adenocarcinomas to EGFR-TKIs through transcriptional down-regulation of HES1
Source: Nat Commun. 2023 Jun 2;14:3183. doi: 10.1038/s41467-023-38833-7 (PMC10238419; doi:10.1038/s41467-023-38833-7)
Supplement: Supplementary file 3 — Source Data [file 41467_2023_38833_MOESM3_ESM.xlsx]

## Sheet: Fig.1
Fig.1a
Tumor volume	Patient 1			Patient 2			Patient 3			Patient 4			Patient 5			Patient 6
Day	1	2	3	1	2	3	1	2	3	1	2	3	1	2	3	1	2	3
12	35.4	28.7	45.6	15.3	10	30	26.8	15	38	24	21	33	16	25	30	21	15	32
16	45.2	32.1	58.9	68.5	30	80	103.2	58	123	36	45	58.9	56	42	63	78	65	93
20	50.2	22.6	78.9	103.2	85	140	229.3	189	265	49	65	83	99	72	153	176	165	212
24	89.6	66.3	150	189.5	150	230	320.5	289	356	97	85	136	159	178	226	253	298	325
28	223.6	200	260	265.4	210	330	512.3	456	589	345	389	358	412	525	458	523	415	489
32	458.6	400	489	489.7	410	550	758.8	688	788	689	523	518	725	897	789	812	635	675
Tumor volume	Vehicle			Gefitinib
Days	1	2	3	1	2	3	4	5	6	7	8	9
2	508.2	578.6	503	512.8	523.6	546.2	503.2	498.1	501	512	498.1	509
4	658	712.3	625	456	423	456	402	387	401	423	387	412
6	765.2	823.6	785	365	325	355	312	308	301	355	308	287
8	889.6	965.4	865	256	226	245	201	189	168	264	189	158
10	998.6	1105.2	978	285	256	236	366	345	298	189	150	133
12	1198.4	1266.5	1036	486	408	369	589	512	487	265	289	289
14	1299	1365.4	1125	698	636	599	825	755	654	388	466	512
Tumor volume	Vehicle			Osimertinib
Days	1	2	3	1	2	3	4	5	6	7	8	9
2	508.2	578.6	503	503	512	532	512	458	513	503	487	487
4	658	712.3	625	425	413	466	413	326	402	425	365	412
6	765.2	823.6	785	355	302	365	326	255	355	368	312	287
8	889.6	965.4	865	245	215	285	254	201	256	278	254	201
10	998.6	1105.2	978	205	171	201	189	123	168	205	187	155
12	1198.4	1266.5	1036	458	389	425	365	487	398	152	132	108
14	1299	1365.4	1125	688	599	651	655	769	701	389	355	412
16	1365	1436	1256	853	785	899	823	1054	923	689	568	708
Fig.1c
Tumor volume	Δ12_16-vehicle			Δ12_16-gefitinib			WT-vehicle			WT-gefitinib
Days	1	2	3	1	2	3	1	2	3	1	2	3
2	508.2	578.6	503	512.8	523.6	546.2	531	425	566	501	485	536
4	658	712.3	625	456	423	456	623	678	587	412	435	478
6	765.2	823.6	785	365	325	355	789	758	701	345	302	318
8	889.6	965.4	865	256	226	245	825	878	778	389	412	325
10	998.6	1105.2	978	213	256	236	936	978	901	423	458	478
12	1198.4	1266.5	1036	486	408	369	1045	1123	1011	522	501	598
14	1299	1365.4	1125	698	636	599	1235	1154	1287	728	725	767
Fig.1d
Day
WT	Δ12_16
5	7
4	8
7	11
5	12
6	7
9	8
7	5
6	9
3	10
Fig.1e
Tumor volume	Δ12_16-vehicle			Δ12_16-osimertinib			WT-vehicle			WT-osimertinib
Days	1	2	3	1	2	3	1	2	3	1	2	3
2	508.2	578.6	503	503	512	532	587	419	488	423	485	536
4	658	712.3	625	425	413	466	635	584	523	426	455	478
6	765.2	823.6	785	355	302	365	756	789	813	268	312	333
8	889.6	965.4	865	245	215	285	858	923	944	352	389	325
10	998.6	1105.2	978	205	171	201	987	996	1087	412	458	499
12	1198.4	1266.5	1036	458	389	425	1123	1254	1278	565	511	598
14	1299	1365.4	1125	688	599	651	1298	1356	1368	701	658	759
Fig.1f
Day
WT	Δ12_16
6	10
8	10
6	12
5	9
7	11
6	10
9	8
5	7
4	6
Fig.1h
	Time(Month)	Relapse(1=Yes,0=No)	Δ12_16(1=Yes,0=No)
1	25	1	1
2	19	0	1
3	20	0	1
4	16	1	1
5	17	1	1
6	11	1	1
7	23	0	1
8	28	1	1
9	32	1	1
10	24	0	1
11	18	1	1
12	18	0	0
13	15	1	0
14	12	1	0
15	11	1	0
16	9	0	0
17	8	1	0
18	13	0	0
19	14	0	0
20	15	1	0
21	12	1	0
22	11	0	0
23	8	1	0
24	9	1	0
25	7	1	0
26	6	0	0
27	3	0	0
28	2	1	0
29	5	1	0
30	19	0	0
31	18	1	0
32	22	1	0
33	16	1	0
34	8	1	0
35	7	0	0
36	8	1	0
37	6	1	0
38	5	1	0
39	4	1	0
40	3	1	0
41	2	0	0
42	11	1	0
43	12	1	0
Fig.1i
	Δ12_16 Frequency	Time of survival after surgery(month)
1	35	36
2	67	49
3	42	52
4	58	68
5	69	54
6	78	61
7	45	45
8	32	15
9	25	10
10	65	48
11	78	59
12	7	34
13	8	26
14	5	48
15	6	19
16	4	18
17	3	17
18	2	16
19	1	15
20	5	23
21	6	27
22	7	26
23	8	25
24	9	8
25	3	9
26	2	10
27	1	12
28	6	11
29	5	15
30	4	9
31	5	13
32	3	16
33	2	17
34	6	18
35	1	15
36	5	22
37	4	43
38	2	44
39	3	27
40	1	15
41	5	13
42	4	16

## Sheet: Fig.2
Fig.2b
PC-9GR		PC-9OR
WT	Δ12_16	WT	Δ12_16
0.3	1.6	0.6	1.5
0.5	1.7	0.4	1.3
0.6	1.3	0.3	1.4
Fig.2c
PDX-GR		PDX-OR
WT	Δ12_16	WT	Δ12_16
0.3	1.7	0.5	1.4
0.4	1.8	0.6	1.7
0.3	1.5	0.3	1.6
Fig.2d
Cell viability (%)	WT			Δ12_16
Concentration (umol/l)	1	2	3	1	2	3
0	98	91	95	99	91	95
0.001	93	93	98	92	93	98
0.01	92	97	95	91	97	95
0.6125	97	96	92	98	96	92
1.25	96	91	93	97	91	93
2.5	92	85	96	71	75	82
5	91	85	74	60	59	63
10	71	63	72	45	51	48
20	52	41	45	21	25	18
40	18	26	12	8	11	9
Fig.2e
Tumor Volume	WT			Δ12_16
Day	1	2	3	1	2	3
10	215	187	232	187	201	223
12	256	213	235	205	213	236
14	312	356	387	365	378	389
16	415	444	436	385	399	425
18	498	512	545	415	452	435
20	658	675	623	487	498	456
22	754	768	798	356	412	387
24	888	865	913	358	365	372
Fig.2f
WT	Δ12_16
1.1	0.5
0.8	0.4
0.6	0.7
1.2	0.5
0.9	0.3
Fig.2g
Cell viability (%)	WT			Δ12_16
Concentration (nmol/l)	1	2	3	1	2	3
0	98	93	95	97	91	94
0.1	93	96	98	92	93	95
0.1	92	97	95	91	97	95
1	97	96	92	98	96	92
10	96	91	93	85	81	88
100	92	85	96	71	75	82
200	91	85	74	60	59	63
400	71	63	72	45	51	48
800	52	41	45	21	25	18
1000	18	26	12	8	11	9
Fig.2h
Tumor Volume	WT			Δ12_16
Day	1	2	3	1	2	3
10	268.75	158.95	208.8	243.1	180.9	189.55
12	320	181.05	211.5	266.5	191.7	200.6
14	390	302.6	348.3	474.5	340.2	330.65
16	518.75	377.4	392.4	500.5	359.1	361.25
18	622.5	435.2	490.5	539.5	406.8	369.75
20	822.5	573.75	560.7	633.1	448.2	387.6
22	942.5	652.8	718.2	462.8	370.8	328.95
24	1110	735.25	821.7	465.4	328.5	316.2
Fig.2i
WT	Δ12_16
1.2	0.4
0.9	0.3
0.7	0.6
0.9	0.5
0.8	0.5
Fig.2j
Tumor Volume	WT						Δ12_16
Day	1	2	3	4	5	6	1	2	3	4	5	6
8	312.5	356.8	287.4	318.9	346.7	322.4	325.8	332.1	246.2	301.5	335.7	322.2
10	456.7	423.8	498.2	459.7	488.2	466.8	478.9	455.6	503.2	479.3	465.7	492.3
12	578.6	512.3	602.5	564.5	588.7	502.3	545.6	578.9	599.6	574.7	588.8	589.7
14	615.7	687.5	653.4	652.1	605.8	663.5	623.7	618.5	545.8	596.5	555.9	613.6
16	789.6	802.3	745.8	779.3	779.4	755.6	605.2	678.5	654.1	645.9	614.8	668.6
18	858.7	923.6	948.9	910.5	933.7	938.5	578.6	523.5	602.1	568.2	568.7	533.4
20	987.5	1012.3	1125.6	1041.7	1022.4	1115.2	513.2	545.6	487.9	515.5	523.5	535.7
22	1187.5	1258.4	1345.6	1263.7	1197.4	1248.7	458.1	502.2	417.5	459.3	448.2	512.3
Fig.2k
WT	Δ12_16
1.8	0.7
1.5	0.3
1.4	0.5
1.6	0.6
1.7	0.4
1.5	0.5
Fig.2l
Tumor Volume	WT						Δ12_16
Day	1	2	3	4	5	6	1	2	3	4	5	6
8	343.7	321.1	373.6	353.6	311.2	346.1	260.6	365.3	270.8	355.2	271.6	198.9
10	502.3	381.4	647.7	512.4	637.5	510.5	381.1	501.2	553.5	392.2	543.4	479.3
12	636.4	461.2	783.3	626.5	472.6	626.9	436.5	636.8	659.6	649.5	446.7	577.6
14	677.2	618.1	849.4	839.2	628.4	715.1	498.9	680.4	600.4	671.2	517.8	593.2
16	868.5	722.1	969.5	958.7	732.2	853.4	484.2	746.4	719.5	736.2	495.7	650.1
18	944.5	831.4	1125.3	842.5	1115.4	967.1	462.9	575.9	662.3	651.4	473.8	567.1
20	1086.5	911.1	1248.7	1238.6	922.3	1082.1	410.6	565.7	536.7	553.2	421.5	504.3
22	1306.05	1132.6	1458.6	1438.5	1152.4	1299.1	366.5	552.4	459.3	542.3	378.6	459.4
Fig.2m
WT	Δ12_16
1.9	0.5
1.7	0.6
1.6	0.7
1.7	0.6
1.8	0.7
1.8	0.6

## Sheet: Fig.3
Fig.3a and 3b
Fig.3c
Fig.3d
Fig.3e
Fig.3g
Tumor Volume	NICD4_High			NICD4_Low
Day	1	2	3	1	2	3
8	506	513	488	501	522	488
10	412	456	405	362	324	333
12	350	322	378	201	265	298
14	405	356	422	103	156	123
16	512	425	407	205	187	256
18	623	501	578	379	322	310
20	709	845	789	487	500	623
Fig.3h
NICD4_High	NICD4_Low
6	8
6	7
5	6
7	8
6	9
4	6
Fig.3i
Tumor Volume	NICD4_High			NICD4_Low
Day	1	2	3	1	2	3
2	512	526	478	478	565	458
4	407	489	398	326	301	378
6	333	311	356	257	214	287
8	418	322	478	189	112	156
10	577	407	387	101	56	132
12	605	523	525	226	188	279
14	722	885	745	325	402	422
Fig.3j
NICD4_High	NICD4_Low
5	10
6	9
5	10
8	8
4	9
4	12
Fig.3k
Fig.3l
NICD4 Relative Expression
Patients sensitive to gefitinib or osimertinib	Patients resistant to gefitinib or osimertinib
1.5	3.8
1.3	4.5
0.7	4.9
0.6	5.7
1.7	4.6
1.3	5.3
1.2	3.5
0.8	3.7
0.9	4.2

## Sheet: Fig.4
Fig.4b
siControl	siNOTCH4
1.2	0.3
0.7	0.5
1.3	0.2
Fig.4c
siControl	siNOTCH4
1.3	0.1
0.6	0.3
0.8	0.2
Fig.4d
Fig.4e
Cell viability (%)	siControl			siNOTCH4
Concentration(umol/l)	1	2	3	1	2	3
0	98	91	95	99	91	95
0.001	93	93	98	92	93	98
0.01	92	97	95	91	97	95
0.6125	97	96	92	98	96	92
1.25	96	91	93	97	91	93
2.5	92	85	96	71	75	82
5	91	85	74	60	59	63
10	71	63	72	45	51	48
20	52	41	45	21	25	18
40	18	26	12	8	11	9
Fig.4f
Tumor volume	Gefitinib			SiNOTCH4			siControl			Gefitinib+siControl			Gefitinib+siNOTCH4
Day	1	2	3	1	2	3	1	2	3	1	2	3	1	2	3
2	151	145	153	126	148	137	145	126	145	153	148	137	135	147	152
4	206	256	178	211	177	198	256	211	256	178	177	198	215	189	163
6	325	265	412	378	422	306	265	378	265	412	422	306	358	302	389
8	529	555	489	532	458	564	555	532	555	489	458	564	421	458	407
10	756	625	809	758	792	701	735	698	625	809	754	811	601	402	469
12	1356	1245	1358	938	1012	1245	1245	1436	1245	1358	1527	1398	554	315	658
Fig.4g
Tumor weight
Gefitinib	siControl	siNOTCH4	Gefitinib+siControl	Gefitinib+siNOTCH4
1.8	1.7	1.5	1.6	0.5
2.1	1.6	1.1	1.9	0.3
1.5	2.3	1.6	2.2	0.7
Fig.4h
Cell viability (%)	siControl			siNOTCH4
Concentration(nmol/l)	1	2	3	1	2	3
0	99	90	92	98	90	96
0.001	92	94	97	90	91	94
0.01	95	92	93	96	91	92
0.6125	98	91	95	99	91	95
1.25	93	93	98	92	93	98
2.5	92	97	95	91	97	95
5	97	96	92	98	96	92
10	96	91	93	97	91	93
20	92	85	96	71	75	82
40	91	85	74	60	59	63
100	71	63	72	45	51	48
500	52	41	45	21	25	18
1000	18	26	12	8	11	9
Fig.4i
Tumor volume	Osimertinib			SiNOTCH4			siControl			Osimertinib+siControl			Osimertinib+siNOTCH4
Day	1	2	3	1	2	3	1	2	3	1	2	3	1	2	3
2	145	125	169	126	148	137	145	126	125	169	148	137	129	148	133
4	213	208	187	211	177	198	213	211	208	187	177	198	219	238	157
6	325	368	406	378	422	306	325	378	368	406	422	306	329	399	357
8	509	519	478	532	458	564	509	532	519	478	458	564	455	469	487
10	723	625	825	789	696	725	723	698	748	825	754	811	468	599	322
12	1258	1256	1448	916	1125	1236	1258	1436	1256	1448	1527	1398	412	705	301
Fig.4j
Tumor weight
Osimertinib	siControl	siNOTCH4	Osimertinib+siControl	Osimertinib+siNOTCH4
1.6	1.9	1.2	1.3	0.4
1.9	1.6	1.1	1.9	0.6
1.3	2.1	1.6	1.5	0.3

## Sheet: Fig.5
Fig.5b
	PDX			PDX-GR			PDX-OR
	1	2	3	1	2	3	1	2	3
HES1	1.1	1.2	0.8	10.5	12.3	13.6	15.4	13.2	16.7
HEY1	1.3	1.1	1.2	1.2	1.5	1.7	1.3	1.8	1.6
HEY2	0.9	0.8	1.2	1.2	1.1	0.7	1.2	1.3	0.8
P21	0.7	0.6	1.4	2.6	3.4	4.8	1.5	2.8	3.1
mTOR	1.1	0.8	0.9	0.7	0.6	1.4	1.2	1.3	0.8
Akt	1.2	1.3	0.6	1.2	1.5	1.7	1.2	0.8	1.8
ERK1/2	1.6	1.2	0.7	1.1	1.4	1.3	1.2	1.5	1.6
NF-kB	1.2	1.3	1.4	1.2	1.5	1.2	1.7	1.8	1.6
Twist1	0.9	0.8	1.3	2.2	2.9	3.1	3.1	2.5	2.6
Myc	0.8	0.9	1.3	1.4	1.2	0.8	0.9	1.2	1.5
	PC-9			PC-9GR			PC-9OR
	1	2	3	1	2	3	1	2	3
HES1	1.1	1.2	0.8	18.7	19.6	23.5	15.6	17.3	14.9
HEY1	1.1	1.1	1.2	3.5	4.2	3.6	4.7	3.5	4.2
HEY2	0.8	0.8	1.2	1.1	1.1	0.7	1.1	1.3	0.8
P21	0.8	0.6	1.4	1.3	1.7	1.9	1.2	1.6	1.8
mTOR	0.9	0.8	0.9	0.8	0.6	1.4	1.3	1.4	0.8
Akt	1.1	1.3	0.6	1.1	1.5	1.6	2.2	2.5	1.8
ERK1/2	1.5	1.2	0.7	0.9	1.4	1.2	1.1	1.5	1.6
NF-kB	1.1	1.3	1.4	3.5	2.6	4.2	1.5	2.8	3.1
Twist1	1.1	0.8	1.3	1.5	1.2	0.7	0.8	0.7	1.1
Myc	0.7	0.9	1.3	1.6	1.2	2.1	1.8	1.9	3.2
Fig.5c
Fig.5d
PC-9GR				PC-9OR
NOTCH4		HES1		NOTCH4		HES1
Vehicle	siNOTCH4	Vehicle	siNOTCH4	Vehicle	siNOTCH4	Vehicle	siNOTCH4
1.2	0.1	1.1	0.4	1.4	0.3	1.2	0.3
1.3	0.2	1.3	0.5	0.6	0.2	1.1	0.4
0.8	0.1	0.9	0.3	0.7	0.1	1.3	0.5
0.7	0.3	0.7	0.2	0.9	0.2	0.6	0.1
1.1	0.2	0.8	0.4	1.2	0.3	0.8	0.2
1.4	0.2	0.9	0.3	1.3	0.4	0.9	0.3
Fig.5e
Fig.5f
Cell viability (%)	Gefitinib			Gefitinib+siNOTCH4+VC			Gefitinib+siNOTCH4+OE-HES1
Concentration(umol/l)	1	2	3	1	2	3	1	2	3
0	97	91	95	98	91	95	97	92	95
0.001	94	93	98	93	93	98	93	94	98
0.01	93	97	95	94	97	95	92	96	95
0.6125	95	96	92	96	96	92	97	91	92
1.25	97	91	93	95	91	93	96	90	93
2.5	93	85	96	68	75	82	91	85	96
5	92	85	74	58	59	63	85	85	74
10	72	64	74	41	51	48	64	63	72
20	53	46	48	16	25	18	52	41	38
40	19	28	15	8	6	9	19	23	12
Fig.5g
Cell viability (%)	Osimertinib			Osimertinib+siNOTCH4+VC			Osimertinib+siNOTCH4+OE-HES1
Concentration(nmol/l)	1	2	3	1	2	3	1	2	3
0	99	93	95	97	92	94	98	94	95
0.1	96	96	98	92	95	95	93	96	98
0.1	95	97	95	91	96	95	92	98	95
1	99	96	92	98	95	92	97	92	92
10	95	91	93	85	81	88	96	95	93
100	96	85	96	71	77	82	92	88	96
200	91	85	88	58	52	63	91	86	74
400	79	63	72	45	40	48	71	68	72
800	62	52	45	15	25	18	52	49	45
1000	21	26	12	8	5	9	29	21	12
Fig.5h
Tumor volume	Gefitinib					Gefitinib+siNOTCH4+VC					Gefitinib+siNOTCH4+OE-HES1
Day	1	2	3	4	5	1	2	3	4	5	1	2	3	4	5
2	135	145	153	133	154	149	126	133	145	127	139	148	137	132	151
4	211	289	178	235	217	256	208	241	243	226	232	177	198	213	194
6	385	265	412	344	367	265	378	326	313	332	389	422	306	385	366
8	598	555	489	556	534	555	532	588	546	567	511	458	564	502	523
10	798	613	809	751	732	325	287	299	315	294	645	792	701	725	701
12	1385	1128	1256	1266	1247	256	152	197	213	191	1189	1012	1245	1158	1163
Fig.5i
Gefitinib	Gefitinib+siNOTCH4	Gefitinib+siNOTHC4+OE-HES1
1.5	0.3	1.8
1.7	0.2	1.6
1.3	0.4	1.5
1.4	0.3	1.6
1.6	0.5	1.3
Fig.5j
Tumor volume	Osimertinib					Osimertinib+siNOTCH4+VC					Osimertinib+siNOTCH4+OE-HES1
Day	1	2	3	4	5	1	2	3	4	5	1	2	3	4	5
2	166	145	153	146	167	149	158	133	156	138	166	148	137	141	163
4	245	289	178	245	226	256	289	241	271	254	248	177	198	215	196
6	398	265	412	368	347	265	399	326	322	341	367	422	306	354	372
8	607	555	489	541	562	555	501	588	557	538	503	458	564	519	492
10	822	725	809	795	764	325	241	299	278	295	655	792	701	705	723
12	1385	1305	1256	1304	1326	123	152	197	168	143	1345	1159	1245	1241	1261
Fig.5k
Osimertinib	Osimertinib+siNOTCH4	Osimertinib+siNOTHC4+OE-HES1
2.1	0.5	2.2
1.7	0.3	1.8
1.6	0.2	1.5
1.4	0.3	1.7
1.6	0.5	1.4

## Sheet: Fig.6
Fig.6a
293T ChIP			293T HES1:luc
NOTCH4-	NOTCH4+		NOTCH4-	NOTCH4+
4.7	25.6		1.2	1.3
4.6	28.7		1.1	0.9
5.2	24.3		0.8	0.7
Fig.6c
293T NOTCH4
siControl-/siSTAT3-	siControl+/siSTAT3-	siControl-/siSTAT3+
5.1	4.9	32.5
4.6	4.1	38.9
5.5	5.8	42.3
293T p-STAT3
siControl-/siSTAT3-	siControl+/siSTAT3-	siControl-/siSTAT3+
5.6	4.8	0.3
5.1	4.5	0.5
4.7	5.2	0.2
Fig.6d
293T HES1:luc
STAT3-/NOTCH4-	STAT3-/NOTCH4+	STAT3+/NOTCH4-	STAT3+/NOTCH4+
1.2	1.3	0.1	0.6
1.1	0.7	0.2	0.7
0.8	0.8	0.1	0.8
Fig.6e
Fig.6f
NOTCH4
PC-9GR	PC-9GR+siControl	PC-9GR+siNOTCH4	PC-9GR+siSTAT3
4.9	6.8	0.7	18.5
6.7	5.3	0.2	15.3
5.8	7.2	0.5	19.8
p-STAT3
PC-9GR	PC-9GR+siControl	PC-9GR+siNOTCH4	PC-9GR+siSTAT3
0.2	0.5	5.6	0.1
0.3	0.1	7.8	0.2
0.1	0.3	8.6	0.4
Fig.6g
NOTCH4
PC-9OR	PC-9OR+siControl	PC-9OR+siNOTCH4	PC-9OR+siSTAT3
5.2	6.7	0.7	18.9
4.5	7.5	1.1	15.6
4.9	5.1	0.5	21.5
p-STAT3
PC-9OR	PC-9OR+siControl	PC-9OR+siNOTCH4	PC-9OR+siSTAT3
0.6	0.5	3.8	0.1
0.3	0.2	4.1	0.2
0.1	0.3	2.5	0.3
Fig.6h
	Gefitinib					Gefitinib+siControl					Gefitinib + siNOTCH4					Gefitinib + siSTAT3					Gefitinib + siSTAT3 + siNOTCH4
Day	1	2	3	4	5	1	2	3	4	5	1	2	3	4	5	1	2	3	4	5	1	2	3	4	5
2	156.2	174	168.3	156.3	175.8	151.2	162.8	150.7	147.5	167.8	159.5	138.6	130.5	132.7	154.2	168.3	156.2	150.7	148.4	167.9	148.5	132.3	136.8	129.2	145.2
4	226.6	346.8	195.8	246.5	267.8	253.2	194.7	217.8	232.6	215.4	281.6	232.1	230.4	238.1	254.5	195.8	201.3	217.8	215.3	197.6	236.5	170.1	146.7	194.5	174.3
6	411.4	318	453.2	384.3	406.5	453.6	464.2	336.6	407.5	428.9	291.5	415.8	238.5	325.2	305.3	415.8	464.2	336.6	415.5	397.8	393.8	271.8	350.1	348.6	327.8
8	635.8	666	537.9	624.2	604.5	638.4	503.8	620.4	597.5	567.8	610.5	585.2	499.5	555.2	574.3	537.9	636.9	620.4	588.5	603.2	573.1	493.2	366.3	487.5	467.5
10	831.6	735.6	889.9	809.1	821.4	789.6	871.2	771.1	820.6	807.1	357.5	315.7	331.2	324.8	344.7	889.9	829.4	981.2	910.5	897.2	662.2	538.2	422.1	531.2	552.3
12	1421.5	1326.5	1358.7	1358.8	1379.6	1326	1113.2	1369.5	1259.5	1278.8	281.6	331.1	177.3	273.3	254.5	1426.5	1385.6	1445.2	1423.1	1405.5	721.1	570.6	592.2	638.1	611.2
Fig.6i
Gefitinib+siControl	Gefitinib	Gefitinib+siNOTCH4	Gefitinib+siSTAT3	Gefitinib+siNOTCH4+siSTAT3
1.6	1.5	0.5	1.7	1.3
1.2	1.3	0.2	1.7	1.4
1.6	1.4	0.3	1.9	1
1.2	1.6	0.3	1.5	1.2
1.5	1.4	0.4	1.8	0.8
Fig.6j
	Osimertinib					Osimertinib+siControl					Osimertinib + siNOTCH4					Osimertinib + siSTAT3					Osimertinib + siSTAT3 + siNOTCH4
Day	1	2	3	4	5	1	2	3	4	5	1	2	3	4	5	1	2	3	4	5	1	2	3	4	5
2	151.8	135.2	168.3	141.8	162.7	146.3	162.8	150.7	143.2	162.5	130.5	126	130.5	119.2	134.5	168.3	156.2	164.4	153.2	171.4	148.5	134.2	136.8	129.8	145.6
4	226.6	287.5	195.8	226.6	245.8	232.1	194.7	217.8	204.8	221.6	230.4	211	230.4	214.5	235.6	195.8	201.3	237.6	201.3	221.4	236.5	207.9	146.7	187.2	205.6
6	411.4	456.8	443.3	427.2	445.3	427.9	468.6	336.6	421.5	402.3	238.5	378	238.5	295.4	278.5	415.8	464.2	367.2	405.6	527.8	393.8	332.2	350.1	368.4	345.2
8	635.8	598.2	537.9	581.6	602.3	585.2	503.8	620.4	578.9	554.2	499.5	532	499.5	503.3	522.4	537.9	646.8	676.8	630.1	612.5	552.2	573.1	366.3	487.5	503.2
10	867.9	758.3	889.9	848.7	825.2	732.6	881.1	771.1	784.5	802.3	292.5	287	331.2	313.5	297.5	889.9	985.5	762.3	889.2	865.4	662.2	657.8	422.1	590.1	571.4
12	1258.6	1322.5	1427.8	1346.5	1325.6	1215.5	1348.5	1249.6	1261.3	1283.5	180.9	241	112.5	167.8	189.4	1442.5	1338.5	1256.2	1355.6	1334.2	866.8	785.2	622.3	758.2	766.5
Fig.6k
Osimertinib+siControl	Osimertinib	Osimertinib+siNOTCH4	Osimertinib+siSTAT3	Osimertinib+siNOTCH4+siSTAT3
1.6	1.7	0.5	1.9	1.2
1.3	1.4	0.2	1.7	1.1
1.2	1.2	0.4	2.2	0.5
1.1	1.3	0.3	1.7	1.3
1.4	1.2	0.3	1.6	0.8
Fig.6l
	Gefitinib					Gefitinib+siControl					Gefitinib + siNOTCH4					Gefitinib + siSTAT3					Gefitinib + siSTAT3 + siNOTCH4
Day	1	2	3	4	5	1	2	3	4	5	1	2	3	4	5	1	2	3	4	5	1	2	3	4	5
2	142	145	153	127	148	126	148	137	125	144	145	126	145	129	142	153	142	137	134	155	135	147	152	135	151
4	206	289	178	214	235	211	177	198	185	204	256	211	256	251	232	178	183	198	198	174	215	189	163	179	198
6	374	265	412	345	361	378	422	306	359	378	265	378	265	313	291	378	422	306	359	372	358	302	389	341	360
8	578	555	489	532	552	532	458	564	508	527	555	532	555	537	558	489	579	564	556	536	521	548	407	482	501
10	756	613	809	716	733	658	792	701	727	705	325	287	368	317	334	809	754	892	808	827	602	598	469	546	563
12	1356	1245	1298	1301	1291	1105	1012	1245	1132	1115	256	301	197	262	241	1358	1527	1466	1460	1441	785	634	658	682	705
Fig.6m
Gefitinib+siControl	Gefitinib	Gefitinib+siNOTCH4	Gefitinib+siSTAT3	Gefitinib+siNOTCH4+siSTAT3
1.5	1.5	0.4	1.8	1.2
1.3	1.2	0.3	1.7	1.4
1.6	1.3	0.5	2.1	1.1
1.1	1.7	0.2	1.6	1.3
1.4	1.4	0.4	1.8	0.9
Fig.6n
	Osimertinib					Osimertinib+siControl					Osimertinib + siNOTCH4					Osimertinib + siSTAT3					Osimertinib + siSTAT3 + siNOTCH4
Day	1	2	3	4	5	1	2	3	4	5	1	2	3	4	5	1	2	3	4	5	1	2	3	4	5
2	138	145	153	135	164	133	148	137	129	148	145	126	145	129	148	153	142	137	134	155	135	122	152	126	144
4	206	301	178	218	237	211	177	198	184	207	256	211	256	231	252	178	183	198	176	197	215	189	163	178	199
6	374	278	403	342	361	389	426	306	364	385	265	378	265	313	295	378	422	306	359	378	358	302	389	361	342
8	578	598	489	565	547	532	458	564	508	527	555	532	555	558	537	489	588	564	557	534	502	521	407	467	485
10	789	613	809	727	746	666	801	701	713	733	325	287	368	317	339	809	954	892	895	876	602	598	469	546	558
12	1356	1288	1298	1324	1305	1105	1345	1136	1185	1203	201	241	125	178	199	1358	1655	1466	1491	1493	788	879	658	785	764
Fig.6o
Osimertinib+siControl	Osimertinib	Osimertinib+siNOTCH4	Osimertinib+siSTAT3	Osimertinib+siNOTCH4+siSTAT3
1.5	1.5	0.2	2.6	1.1
1.2	1.3	0.4	1.8	1.3
1.4	1.1	0.6	2.5	0.7
1.2	1.6	0.1	1.9	1.2
1.4	1.2	0.3	1.8	0.9

## Sheet: Fig.7
Fig.7a
24h					48h					72h
Control	Gefitinib	DAPT	Gefitinib+DAPT		Control	Gefitinib	DAPT	Gefitinib+DAPT		Control	Gefitinib	DAPT	Gefitinib+DAPT
1.2	1.1	0.9	1.2		0.7	0.9	0.9	0.8		0.9	0.5	0.6	0.7
1.3	0.8	0.8	1.1		0.8	0.7	0.6	0.8		1.1	0.3	0.4	0.6
1.4	0.6	0.9	1.3		0.8	0.7	0.8	0.7		0.9	0.2	0.1	0.3
Fig.7b
24h					48h					72h
Control	Osimertinib	DAPT	Osimertinib+DAPT		Control	Osimertinib	DAPT	Osimertinib+DAPT		Control	Osimertinib	DAPT	Osimertinib+DAPT
1.2	1.1	0.9	1.2		0.8	0.9	0.9	1.1		0.9	0.5	0.6	0.7
1.3	0.9	0.8	1.1		0.9	0.7	0.7	0.8		1.1	0.3	0.4	0.5
1.2	0.7	0.9	1.3		0.8	0.8	0.6	0.7		0.8	0.2	0.1	0.1
Fig.7c
Tumor volume	Control				Gefitnib				DAPT				Gefitinib+DAPT
Day	1	2	3	4	1	2	3	4	1	2	3	4	1	2	3	4
14	151	138	169	153	126	148	137	136	151	145	153	150	135	147	152	145
16	206	218	187	204	211	177	198	194	206	256	178	213	215	189	163	188
18	325	378	406	371	378	422	306	367	325	265	412	334	358	302	389	351
20	529	538	478	514	532	458	564	519	529	555	489	524	421	458	407	427
22	756	638	825	738	698	754	811	755	756	625	809	731	507	483	469	485
24	1356	1266	1448	1355	1436	1527	1398	1452	965	1015	1126	1035	554	511	603	555
26	1923	2155	2003	2026	2133	1936	2241	2102	1358	1485	1568	1471	625	678	701	668
Fig.7d
Gefitinib-/DAPT-	Gefitinib+/DAPT-	Gefitinib-/DAPT+	Gefitinib+/DAPT+
1.8	2.2	1.3	0.5
1.5	1.7	1.6	0.3
2.1	1.6	1.4	0.4
1.6	2	1.1	0.6
Fig.7f
Body weight	Control				Gefitinib				DAPT				Gefitinib+DAPT
Day	1	2	3	4	1	2	3	4	1	2	3	4	1	2	3	4
14	18.5	17.8	18.9	17.6	18.3	17.8	18.9	17.4	18.6	17.8	18.9	17.5	18.6	17.8	18.9	17.5
16	18.3	17.9	18.8	17.7	18.9	18.1	19.2	18.5	19.4	18.8	19.6	19.4	19.1	18.5	19.6	18.8
18	19.6	18.9	19.9	18.4	20.1	19.4	20.5	20.6	20.1	19.5	20.5	20.8	19.8	18.9	20.2	20.6
20	19.8	19.1	19.4	20.2	20.8	19.6	20.9	19.3	21.3	20.9	21	21.8	20.8	19.6	20.9	21.2
22	21.2	20.8	21.6	20.4	22.1	21.8	22.6	22.8	22.6	21.6	22.3	22.8	21.6	21.1	20.9	21.8
24	21.8	21.1	21.9	20.8	22.6	21.8	22.9	22.3	23.4	22.9	23.1	23.8	22.3	21.8	22.8	22.6
26	22.4	21.8	22.9	21.3	23.3	22.8	23.9	23.5	24.2	23.8	24.8	24.7	23.6	22.8	23.8	23.1
Fig.7g
Tumor volume	Control				Osimertinib				DAPT				Osimertinib+DAPT
Day	1	2	3	4	1	2	3	4	1	2	3	4	1	2	3	4
14	157	139	158	150	123	158	126	135	145	125	169	147	129	148	133	135
16	211	255	157	206	222	165	158	180	213	208	187	201	219	238	157	205
18	321	368	401	363	359	433	311	365	325	368	406	365	329	399	357	360
20	555	526	412	495	589	489	503	526	509	519	478	503	455	469	487	470
22	789	666	899	785	678	788	802	755	723	625	825	724	511	401	521	475
24	1211	1366	1458	1345	1422	1625	1689	1575	985	1033	1255	1090	536	428	588	516
26	1856	2018	2101	1991	2011	1877	2259	2048	1458	1566	1677	1565	599	415	648	553
Fig.7h
Osimertinib-/DAPT-	Osimertinib+/DAPT-	Osimertinib-/DAPT+	Osimertinib+/DAPT+
1.9	2.5	2.1	0.7
1.4	1.6	1.3	0.3
2.3	1.5	1.2	0.5
1.5	1.9	1.8	0.4
Fig.7j
Body weight	Control				Osimertinib				DAPT				Osimertinib+DAPT
Day	1	2	3	4	1	2	3	4	1	2	3	4	1	2	3	4
14	15.6	16.91	17.955	16.544	17.202	16.732	19.4	17.9	15.7	16.2	16.7	17.3	18.042	17.266	18.3	16.9
16	17.385	17.005	17.86	16.638	17.766	17.014	19.7	19	16.5	20.68	17.5	19.6	18.527	17.945	19	18.2
18	18.62	17.955	18.905	17.296	18.894	18.236	21	21.1	17.8	21.45	18.6	20.1	19.206	18.333	19.6	20
20	18.81	18.145	18.43	18.988	19.552	18.424	21.4	19.8	18.6	22.99	19.6	21.5	20.176	19.012	20.3	20.6
22	20.14	19.76	20.52	19.176	20.774	20.492	23.1	23.3	19.2	23.76	20.4	22.4	20.952	20.467	20.3	21.2
24	20.71	20.045	20.805	19.552	21.244	20.492	23.4	22.8	20.5	25.19	21.2	23.5	21.631	21.146	22.2	22
26	21.28	20.71	21.755	20.022	21.902	21.432	24.4	24	22.4	26.18	20.5	23.6	22.892	22.116	23.2	22.5
Fig.7k
24h					48h					72h
Control	Gefitinib	JI051	Gefitinib+JI051		Control	Gefitinib	JI051	Gefitinib+JI051		Control	Gefitinib	JI051	Gefitinib+JI051
0.8	1.1	0.9	1.2		0.8	0.9	0.9	0.8		0.8	0.5	0.6	0.6
1.2	0.8	0.8	1.1		0.9	0.7	0.6	0.8		0.7	0.3	0.4	0.5
1.3	0.6	0.9	1.3		0.8	0.8	0.6	0.7		0.7	0.2	0.1	0.2
Fig.7l
24h					48h					72h
Control	Osimertinib	JI051	Osimertinib+JI051		Control	Osimertinib	JI051	Osimertinib+JI051		Control	Osimertinib	JI051	Osimertinib+JI051
1	1.1	0.9	1.2		0.9	0.9	0.9	1.1		0.8	0.5	0.6	0.8
1.1	0.9	0.8	1.1		0.9	0.8	0.7	0.8		0.7	0.3	0.4	0.4
1.2	0.8	0.9	1.1		0.8	0.8	0.6	0.7		0.5	0.2	0.1	0.1
Fig.7m
Tumor volume	Control				Gefitinib				JI051				Gefitinib+JI051
Day	1	2	3	4	1	2	3	4	1	2	3	4	1	2	3	4
4	201	185	166	185	215	185	258	220	222	178	265	222	201	145	235	192
8	256	235	288	260	287	265	345	300	305	285	356	314	225	201	269	230
12	312	289	346	315	336	301	389	341	348	301	388	345	258	211	289	251
16	405	387	321	370	412	398	487	433	455	402	498	450	287	212	355	283
20	526	501	539	521	508	474	532	505	487	411	523	474	305	278	289	290
24	638	611	687	644	623	602	666	630	512	578	485	525	255	212	288	250
28	755	701	799	750	789	701	865	785	588	501	654	580	214	178	256	215
32	887	802	956	880	935	888	978	935	635	589	687	638	123	189	201	170
Fig.7n
Gefitinib-/DAPT-	Gefitinib+/DAPT-	Gefitinib-/DAPT+	Gefitinib+/DAPT+
1.3	1.2	0.8	0.3
1.4	0.9	0.9	0.4
1.1	1.3	1.3	0.2
1.3	1.1	1	0.3
Fig.7p
Body weight(g)	Control				Gefitinib				JI051				Gefitinib+JI051
Day	1	2	3	4	1	2	3	4	1	2	3	4	1	2	3	4
4	20.02	15.75	17.71	17.93	17.16	15.66	16.38	16.37	17.93	15.62	15.44	16.31	16.48	16.28	15.92	16.23
12	21.12	16.78	18.23	18.72	17.93	16.25	17.44	17.21	19.14	16.83	16.98	17.66	17.56	19.58	16.38	17.85
20	22.11	19.17	20.79	20.71	19.14	17.23	18.65	18.35	20.13	18.26	17.32	18.59	18.55	20.02	17.58	18.77
28	23.32	20.25	21.23	21.58	21.12	18.56	19.23	19.66	21.22	22.33	19.23	20.93	19.58	21.56	19.17	20.11
Fig.7q
Tumor volume	Control				Osimertinib				JI051				Osimertinib+JI051
Day	1	2	3	4	1	2	3	4	1	2	3	4	1	2	3	4
4	251	210	149.4	202.5	193.5	166.5	309.6	223.1	266.4	142.4	212	207	180.9	130.5	235	183
8	320	260	259.2	280	258.3	238.5	414	303.7	366	228	284.8	293	202.5	180.9	269	218
12	390	314	311.4	338	302.4	270.9	466.8	346.8	417.6	240.8	310.4	321	232.2	189.9	289	237.2
16	506	412	358	425.3	370.8	358.2	584.4	437.9	546	321.6	398.4	422	258.3	190.8	355	267
20	657.5	526	485.1	556	457.2	426.6	638.4	507.4	584.4	328.8	418.4	445	274.5	250.2	311	278.4
24	797.5	636	618.3	684	560.7	541.8	799.2	634	614.4	462.4	388	489	229.5	190.8	288	236.1
28	943	726	719.1	864	710.1	630.9	1038	794	705.6	400.8	523.2	543.1	192.6	160.2	256	203
32	1109	827	860.4	932.1	841.5	799.2	1173.6	938	762	471.2	549.6	595	112	170.1	201	160
Fig.7r
Osimertinib-/DAPT-	Osimertinib+/DAPT-	Osimertinib-/DAPT+	Osimertinib+/DAPT+
1.5	1.3	0.6	0.2
1.3	1.1	0.9	0.3
1.2	1.2	0.8	0.2
1.3	1.2	0.8	0.2
Fig.7t
Body weight(g)	Control				Osimertinib				JI051				Osimertinib+JI051
Day	1	2	3	4	1	2	3	4	1	2	3	4	1	2	3	4
4	18.5	16.3	17.2	17.1	17.2	15.7	16.5	16.6	18.1	16.4	16.2	17.1	16.5	16.4	15.2	17.1
12	19.6	17.5	18.6	18.4	18.5	16.9	17.9	17.8	18.9	17.5	17.2	17.9	17.4	17.8	16.9	17.4
20	21.3	18.9	19.5	19.8	19.4	18.1	18.2	18.7	20.3	18.3	18.9	19.2	19.3	19.5	18.5	19.2
28	22.4	20.1	20.3	21.1	20.6	19.8	20.5	20.4	21.5	19.8	19.8	20.4	20.6	21.3	20.1	20.8

## Sheet: Supplementary.Fig.1
Supplementary Fig. 1c
	PDX					Patient
CK7	93	95	91	89	96	96	97	85	83	91
CK5/6	87	79	91	85	83	82	76	89	91	84
P63	43	32	56	49	51	41	29	51	48	43
Syn	3	9	11	6	4	6	7	15	3	8
TTF-1	78	69	75	66	73	81	73	62	74	75
NapsinA	84	85	88	76	81	88	81	73	74	79
Supplementary Fig. 1d
Days post transplantation	P1_PDX				Days post transplantation	P2_PDX				Days post transplantation	P3_PDX
18	58.6	46.88	65.58		16	48.7	36	65.58		12	131.2	87.4	65.58
20	89.3	71.44	105.49		18	50.2	41.2	105.49		14	145.6	120.6	105.49
22	111.5	89.2	134.35		20	75.3	87.4	134.35		16	187.6	189.4	134.35
24	156.8	125.44	193.24		22	89.6	120.6	193.24		18	199.2	245.6	193.24
26	198.7	158.96	247.71		24	115.68	189.4	247.71		20	210.5	324.8	247.71
28	226.5	181.2	283.85		26	223.6	245.6	283.85		22	250.4	384.9	283.85
30	255.3	204.24	321.29		28	358.4	324.8	321.29		24	364.5	421.6	321.29
32	289.4	231.52	365.62		30	365.3	384.9	365.62		26	485.6	489.7	365.62
34	332.5	266	421.65		32	445.8	421.6	421.65		28	512.3	532.6	421.65
36	378.6	302.88	481.58		34	498.6	489.7	481.58		30	605.455	587.2	481.58
38	450.7	360.56	575.31		36	563.2	532.6	575.31		32	684.59	592.875	489.014
40	503.2	487.5	665.4		38	586.9	587.2	665.4		34	776.475	671.16	565.59
42	556.8	523.8	712.3		40	613.4	605.4	712.3		36	955.06	726.155	605.455
44	612.3	605.4	805.4		42	658.3	697.5	805.4		38	1068.28	850.425	684.59
46	698.7	667.9	913.5		44	785.6	789.6	913.5		40	1239.56	1096.16	776.475
48	723.6	765.8	1123.6		46	865.4	854.3	1123.6		42	1448.6	1273.72	955.06
50	856.8	887.3	1256.8		48	936.2	1000.5	1256.8		44	1459.3	1392.47	1068.28
					50	1235.4	1389.6	1458.3
Supplementary Fig. 1e
	Control			Gefitinib			Afatinib			Osimertinib
14	251	221	256	230	250	216	215	258	244	237	269	245
16	298	312	321	289	275	293	276	269	277	265	278	281
18	345	358	366	312	335	341	315	322	301	304	295	286
20	412	387	396	387	395	412	385	379	401	367	372	352
22	452	436	487	438	445	455	466	475	423	425	455	469
24	505	498	513	489	497	512	523	501	487	538	499	501
26	553	567	545	568	587	583	555	542	598	567	568	584
28	645	632	618	655	678	693	658	648	678	623	645	658
Supplementary Fig. 1f
WT	ΔL12_16
0.3	1.8
0.2	1.6
0.2	1.5

## Sheet: Supplementary.Fig.2
Supplementary Fig. 2c

## Sheet: Supplementary.Fig.3
Supplementary Fig.3a

[truncated: 6 more sheets: Supplementary.Fig.4, Supplementary.Fig.5, Supplementary.Fig.6, Supplementary.Fig.7, Supplementary.Fig.8, Sheet13]
